# Supplementary material for: RNA Modifications in Genomic RNA of Influenza A Virus and the Relationship between RNA Modifications and Viral Infection
Source: Int J Mol Sci. 2021 Aug 24;22(17):9127. doi: 10.3390/ijms22179127 (PMC8431438; doi:10.3390/ijms22179127)
Supplement: Supplementary file 1 [file ijms-22-09127-s001.zip]

Archive with 1 entries (1 files):
- ijms-1345558-supplementary.pdf
